# Supplementary material for: Improving the Quality of Maternity Care through the Introduction of Professional Midwives and Mentoring in Selected Sub-District Hospitals in Bangladesh: A Mixed Method Study Protocol
Source: Methods Protoc. 2022 Oct 21;5(5):84. doi: 10.3390/mps5050084 (PMC9610590; doi:10.3390/mps5050084)
Supplement: Supplementary file 1 [file mps-05-00084-s001.zip]

Archive with 1 entries (1 files):
- mps-1942820-supplementary.pdf
